# Supplementary material for: Distinguishing and Biochemical Phenotype Analysis of Epilepsy Patients Using a Novel Serum Profiling Platform
Source: Brain Sci. 2020 Jul 31;10(8):504. doi: 10.3390/brainsci10080504 (PMC7464346; doi:10.3390/brainsci10080504)
Supplement: Supplementary file 1 [file brainsci-10-00504-s001.zip]

Archive with 2 entries (2 files):
- S1 Figure.docx
- S1_Table_.docx
